# Supplementary material for: Usnic Acid Derivatives Inhibit DNA Repair Enzymes Tyrosyl-DNA Phosphodiesterases 1 and 2 and Act as Potential Anticancer Agents
Source: Genes (Basel). 2023 Oct 12;14(10):1931. doi: 10.3390/genes14101931 (PMC10606488; doi:10.3390/genes14101931)
Supplement: Supplementary file 1 [file genes-14-01931-s001.zip]

Archive with 1 entries (1 files):
- genes-2567336-supplementary.pdf
